# Supplementary material for: Individualizing isotretinoin dosing in acne: comparable 24-week efficacy and better tolerability at lower daily doses
Source: Front Med (Lausanne). 2026 Mar 9;13:1771320. doi: 10.3389/fmed.2026.1771320 (PMC13006244; doi:10.3389/fmed.2026.1771320)
Supplement: Supplementary file 5 [file Supplementary_file_2.xlsx]

## Sheet: GAGS
study	group	week	n	gags_mean	gags_sd
Kassem_2022	Conventional	0	34	25.44	3.79
Kassem_2022	Conventional	12	34	10.44	1.59
Kassem_2022	Conventional	16	34	7.11	1.4
Kassem_2022	Conventional	20	34	3.11	0.94
Kassem_2022	Conventional	24	34	0.66	0.26
Kassem_2022	Conventional	48	34	6.95	4.29
Kassem_2022	Low-dose	0	38	24.27	3.2
Kassem_2022	Low-dose	12	38	11.73	2.07
Kassem_2022	Low-dose	16	38	7.86	2.12
Kassem_2022	Low-dose	20	38	4	1.87
Kassem_2022	Low-dose	24	38	1.56	0.97
Kassem_2022	Low-dose	48	38	7.48	5.07
Lee_2011	Conventional	0	20	25.85	2.76
Lee_2011	Conventional	12	20	8.72	2.56
Lee_2011	Conventional	16	20	6.88	2.63
Lee_2011	Conventional	20	20	4.25	2.05
Lee_2011	Conventional	24	20	3.06	2.57
Lee_2011	Conventional	72	20	7.13	5.83
Lee_2011	Low-dose	0	20	25.8	3.55
Lee_2011	Low-dose	12	20	10.41	3.26
Lee_2011	Low-dose	16	20	7.59	2.43
Lee_2011	Low-dose	20	20	4.88	2.12
Lee_2011	Low-dose	24	20	3.24	2.08
Lee_2011	Low-dose	72	20	8.71	6.74
Faghihi 2017	Conventional	0	30	58.8	3.1
Faghihi 2017	Conventional	24	30	1.8	0.7
Faghihi 2017	Conventional	48	30	9.7	1.1
Faghihi 2017	Low-dose	0	30	54.6	2.9
Faghihi 2017	Low-dose	24	30	2.5	0.8
Faghihi 2017	Low-dose	48	30	8.7	0.8
Ragab 2018	Low-dose	0	15	29	6.6
Ragab 2019	Low-dose	24	15	5.7	6.5
Ragab 2020	Conventional	0	15	28	6.5
Ragab 2021	Conventional	24	15	6	5.9

## Sheet: patient satisfaction
study	group	n	mean	sd
Kassem_2022	Conventional	38	3.2	0.68
Kassem_2022	Low-dose	38	0.36	34
Lee_2011	Conventional	16	3.06	0.77
Lee_2011	Low-dose	17	3.76	0.44
Faghihi 2017	Conventional	30	4.43	0.6
Faghihi 2017	Low-dose	30	4.78	0.4
